# Supplementary material for: The IL-2 SYNTHORIN molecule promotes functionally adapted Tregs in a preclinical model of type 1 diabetes
Source: JCI Insight. 2024 Dec 20;9(24):e182064. doi: 10.1172/jci.insight.182064 (PMC11665582; doi:10.1172/jci.insight.182064)
Supplement: Supporting data values [file jciinsight-9-182064-s103.xlsx]

## Sheet: Figure 1A
		Treg		NK		CD8
	pg/mL	1	2	1	2	1	2
	0.102	1346	708	1193	615	1644	924
	2.56	1364	976	1166	702	1570	1035
	0.512	1073	875	1112	714	1537	1039
	12.8	2083	1222	1176	673	1585	1039
	320	8479	8479	1222	815	1614	1150
	64	4421	3957	1140	779	1544	1157
	1600	13327	11759	1652	1061	1803	1225
	8000	13856	13890	2944	2499	1851	1367
	40000	16339	13072	7920	7572	2851	2331
	200000	15665	13589	12456	11872	7097	7273
	1000000	17302	18889	14268	13103	16218	15860
	5000000	19128	19176	14949	13689	20689	20953

## Sheet: Figure 1B
		Treg		NK		CD8
	pg/mL	1	2	1	2	1	2
	2.05	1137	758	1017	699	1353	1057
	10.2	927	711	860	676	1176	1013
	51.2	1004	726	887	667	1206	1004
	256	973	803	921	702	1262	1057
	1280	942	881	866	691	1186	1064
	6400	899	915	773	682	1108	1057
	32000	936	1239	767	738	1115	1121
	160000	1592	1306	1029	764	1381	1140
	800000	2265	2903	970	839	1350	1202
	4000000	2783	4367	1010	890	1329	1252
	20000000	4676	5086	1057	958	1360	1312
	100000000	7081	6926	1469	1391	1652	1458

## Sheet: Figure 1D
		IL-2								SAR'336
		Treg		CD25hi Treg		CD25lo Treg				Treg		CD25hi Treg		CD25lo Treg
	pg/mL	1	2	1	2	1	2		pg/mL	1	2	1	2	1	2
	0.102	1346	708	1913	927	1067	592		2.05	1137	758	1577	884	890	676
	2.56	1364	976	1179	1592	1004	644		10.2	927	711	1153	824	761	650
	0.512	1073	875	2927	2132	1010	694		51.2	1004	726	1402	936	788	601
	12.8	2083	1222	4775	5584	1219	806		256	973	803	1346	1048	758	688
	320	8479	8479	10323	10178	1640	1249		1280	942	881	1437	1440	705	667
	64	4421	3957	12277	13958	2980	2857		6400	899	915	1494	1783	720	705
	1600	13327	11759	13823	16098	8138	5867		32000	936	1239	2101	4696	723	794
	8000	13856	13890	14875	20480	9513	8537		160000	1592	1306	4349	5011	985	887
	40000	16339	13072	16461	13890	11592	10250		800000	2265	2903	5227	6113	1080	1080
	200000	15665	13589	14515	15284	11265	11027		4000000	2783	4367	6113	8010	1269	1275
	1000000	17302	18889	18420	24555	14061	16058		20000000	4676	5086	8231	10924	1577	1405
	5000000	19128	19176	17259	18190	19128	19469		100000000	7081	6926	8896	12366	1917	1562

## Sheet: Figure 1F
conc	rhIL2			THOR809
0	68.5	69.1	69.3	68.5	69.1	69.3
0.01	93.9	93.9	94.8	77.8	82	76.3
0.1	95.7	96.2	95	90.3	89.6	88.7
1	95.4	94.6	95.1	94.8	94.6	90.2
%Ki67+ Foxp3+ T cells

## Sheet: Figure 1G
conc	rhIL2			THOR809
0	8463	9523	9264	8463	9523	9264
0.01	9422	8323	9006	10328	11545	10272
0.1	13414	13828	11929	13134	10521	11990
1	17186	17914	19072	18929	18195	10376
# Foxp3-GFP+ cells

## Sheet: Figure 1H
	rhIL2			THOR809
CD25	330.926	498.583	521.43	417.918	505.046	584.498
Foxp3	129.832	119.34	109.589	142.181	118.074	107.442
Helios	56.9846	78.2541	159.367	117.6	70.988	58.9241
MFI of each marker

## Sheet: Figure 1I
Medium												THOR 809									rIL-2
86.7387	100.661	112.6	113.698	106.881	79.4212	97.2235	102.071	100.706	97.2235	102.071	100.706	181.03	152.918	152.46	164.116	176.141	204.63	126.513	146.996	135.935	123.967	127.209	138.538	110.418	118.328	106.109	72.2349	81.0423	87.8698
% increase # cells

## Sheet: Figure 2B
PBMCs	WT NOD - Vehicle					WT NOD - THOR-809					NOD-BDC2.5 - Vehicle					NOD-BDC2.5 - THOR-809
Day 2	8.56	6.7	6.71	6.28	6	9.95	8.81	7.22	14.6	10.8	13.1	10.6	7.92	8.64	6.4	7.45	6.61	7.39	8.13	5.82
Day 4	8.45	7.34	7.72	7.3	7.65	54.5	53.8	52.4	55.5	54.2	10.1	12.3	9.9	9.44	13	44	46.2	58.7	59.7	43.3
Spleen	WT NOD - Vehicle					WT NOD - THOR-809					NOD-BDC2.5 - Vehicle					NOD-BDC2.5 - THOR-809
Day 2	14.6	13.1	12.2	13.4	12	33.4	25.6	25.8	23.7	25.9	21.1	19.7	14.7	15.3	15.5	25.6	19.2	15.1	17	20.7
Day 4	11.6	12.1	12.2	12.9	11.2	49.4	46.1	43.8	48.6	44.4	16.2	44.3	16.3	13.7	17.4	49.3	48.9	59	53.5	49.6
Pancreas	WT NOD - Vehicle					WT NOD - THOR-809					NOD-BDC2.5 - Vehicle					NOD-BDC2.5 - THOR-809
Day 2	12.7	12.3	6.05	4.92	10.8	14.5	16.5	18.7	16.7	22.7	6.54	6.71	4.97	4.73	3.93	11.2	15.4	16.4	16.8	16.8
Day 4	17.3	14.2	15.8	27.2	26.7	49.6	38.6	39.4	38	34.7	7.55	8.01	7.33	7.2	7.3	35.3	34.7	32.9	36.4	35.1
LN	WT NOD - Vehicle					WT NOD - THOR-809					NOD-BDC2.5 - Vehicle					NOD-BDC2.5 - THOR-809
Day 2	8.95	8.98	8.5	8.5	9.31	16.1	14.5	17.6	15.4	21.1	9.38	9.22	6.72	6.58	7.28	17.5	12.8	11.7	15.9	11.5
Day 4	9.37	10.2	10	9.02	8.59	36.7	36.1	34.6	35.8	33.3	7.07	6.98	5.84	6.35	6.94	29.6	30.2	33.8	34.5	34.5

## Sheet: Figure 2C
	vehicule	average		% (individual mice)
	CD4 TConv	22.2		21.4	22.5	23.3	20.4	23.4
	CD4 TREG	3.068		2.91	3.12	3.26	3.06	2.99
	CD8	12.4		12.2	12.5	12.7	12.1	12.5
	NK Cells	9.366		7.27	0.6	0.66	20.1	18.2
	B Cells	22.9		21.4	29	32.3	16.3	15.5
	Other	30.066		34.82	32.28	27.78	28.04	27.41
	SAR336
	CD4 TConv	12.96		11.6	14.6	13.8	11.6	13.2
	CD4 TREG	11.94		12	13.1	11.5	11.8	11.3
	CD8	9.174		9.23	9.21	9.14	8.89	9.4
	NK Cells	2.288		5.42	0.58	1.06	2.87	1.51
	B Cells	24.68		11.6	32.3	28.2	19.8	31.5
	Other	38.958		50.15	30.21	36.3	45.04	33.09

## Sheet: Figure 2E
		No transfer				No tx				SAR336 (Lo)				SAR336 (Med)				SAR336 (Hi)
	Foxp3(-)	6910.57	6024.86	6848.39	3662.45	36691.2	40640	46383.5	57760.2	50184.9	75238.6	54864.4	54621.8	25307.8	83405.4	119779	192560	107593	124420	176155	176180

[truncated: 18 more sheets: Figure 2F, Figure 2G, Figure 3C, Figure 3D, Figure 3E, Figure 3F, Figure 3H, Figure 3I, Figure 3J, Figure 4B, Figure 4C, Figure 4E, Figure 4F, Figure 5B, Figure 5D, Figure 5E, Figure 5F, Figure 5G]
